# Supplementary material for: Dose-Response of Paraxanthine on Cognitive Function: A Double Blind, Placebo Controlled, Crossover Trial
Source: Nutrients. 2021 Dec 15;13(12):4478. doi: 10.3390/nu13124478 (PMC8708375; doi:10.3390/nu13124478)
Supplement: Supplementary file 1 [file nutrients-13-04478-s001.zip]

Archive with 1 entries (1 files):
- nutrients-1503480-supplementary.xlsb
